# Supplementary material for: Chemical, Antioxidant, and Antimicrobial Properties of the Peel and Male Flower By-Products of Four Varieties of Punica granatum L. Cultivated in the Marche Region for Their Use in Cosmetic Products
Source: Antioxidants (Basel). 2022 Apr 12;11(4):768. doi: 10.3390/antiox11040768 (PMC9030693; doi:10.3390/antiox11040768)
Supplement: Supplementary file 1 [file antioxidants-11-00768-s001.zip]

Archive with 1 entries (1 files):
- antioxidants-1675446-supplementary.pdf
